# Supplementary material for: Loss of the IR region in conifer plastomes: Changes in the selection pressure and substitution rate of protein‐coding genes
Source: Ecol Evol. 2022 Jan 12;12(1):e8499. doi: 10.1002/ece3.8499 (PMC8809450; doi:10.1002/ece3.8499)
Supplement: Supplementary file 1 — Appendix S1 [file ECE3-12-e8499-s007.xlsx]

## Sheet: Sheet1
Appendix S1 Information of the sampled species (the size and GC content of plastome)
Species name	Plastome Size/bp	GC	Species name	Plastome Size/bp	GC
Cryptomeria japonica	131810	0.354	Pseudotaxus chienii	129874	0.352
Taiwania cryptomerioides	132588	0.346	Torreya fargesii	137075	0.355
Taiwania flousiana	131413	0.347	Sciadopitys verticillata	138284	0.354
Cunninghamia lanceolata	135334	0.35	Cedrus deodara	119299	0.391
Juniperus monosperma	127744	0.349	Pinus massoniana	119763	0.385
Juniperus recurva	127602	0.35	Pinus yunnanensis	119707	0.385
Taxodium distichum	131954	0.353	Pseudolarix amabilis	122234	0.385
Taxodium mucronatum	132037	0.353	Pseudotsuga sinensis	122513	0.388
Calocedrus formosana	127311	0.348	Picea neoveitchii	124234	0.388
Cupressus tonkinensis	127835	0.347	Keteleeria davidiana	117720	0.386
Cupressus gigantea	128244	0.347	Tsuga chinensis	120859	0.381
Cupressus sempervirens	129150	0.346	Larix sibirica	122560	0.388
Callitropsis funebris	127657	0.347	Larix decidua	122474	0.388
Callitropsis nootkatensis	127150	0.347	Abies fargesii	121799	0.383
Callitropsis vietnamensis	127479	0.347	Abies fanjingshanensis	120057	0.383
Hesperocyparis lusitanica	127113	0.347	Nageia nagi	133722	0.373
Chamaecyparis formosensis	127211	0.35	Podocarpus lambertii	133734	0.371
Chamaecyparis hodginsii	127777	0.35	Dacrycarpus imbricatus	133811	0.372
Glyptostrobus pensilis	132239	0.353	Retrophyllum piresii	133291	0.373
Metasequoia glyptostroboides	131887	0.353	Dacrydium elatum	131671	0.372
Thuja sutchuenensis	130668	0.343	Manoao colensoi	135838	0.365
Thuja occidentalis	131602	0.343	Agathis dammara	145625	0.365
Callitris rhomboidea	121117	0.347	Wollemia nobilis	145630	0.365
Cephalotaxus sinensis	134621	0.352	Araucaria cunninghamii	146337	0.367
Cephalotaxus oliveri	134337	0.353	Araucaria angustifolia	146203	0.365
Amentotaxus argotaenia	136657	0.359	Araucaria heterophylla	146723	0.367
Amentotaxus formosana	136430	0.358	Araucaria araucana	146005	0.366
Taxus fuana	128001	0.347	Araucaria bidwillii	146042	0.365
