# Supplementary material for: Loss of the IR region in conifer plastomes: Changes in the selection pressure and substitution rate of protein‐coding genes
Source: Ecol Evol. 2022 Jan 12;12(1):e8499. doi: 10.1002/ece3.8499 (PMC8809450; doi:10.1002/ece3.8499)
Supplement: Supplementary file 3 — Appendix S3 [file ECE3-12-e8499-s004.xlsx]

## Sheet: Sheet1
Appendix S3 The result of rank-sum test of evolution rate between IR-22 and SC-56
Gene		trsv	trst	ratio	dN	dS	ω
atpB	SC-56	0.00422914	0.0179391	0.197038	0.00709878	0.0524842	0.120404
	IR-22	0.00344689	0.0209036	0.0865445	0.00618406	0.0640384	0.0575115
	SC-56/IR-22	1.22694	0.858184	2.27672	1.14792	0.819575	2.09356
	P	0.096	0.982	0.514	0.842	0.818	0.433
atpE	SC-56	0.00637802	0.0249937	0.101997	0.0164542	0.0559581	0.106418
	IR-22	0.00663473	0.0356215	0.0537208	0.0175172	0.0828652	0.0600121
	SC-56/IR-22	0.961309	0.701648	1.89864	0.939316	0.675291	1.77328
	P	0.646	0.61	0.393	0.949	0.618	0.514
atpF	SC-56	0.0063452	0.0226282	0.138539	0.0193818	0.0397178	0.226282
	IR-22	0.00518644	0.0361729	0.211795	0.01935	0.0665975	0.213825
	SC-56/IR-22	1.22342	0.625555	0.654116	1.00164	0.596386	1.05826
	P	0.923	0.108	0.871	0.451	0.13	0.592
atpI	SC-56	0.00316155	0.0166375	0.102437	0.0103792	0.0413026	0.160196
	IR-22	0.0036677	0.0223756	0.105043	0.00960821	0.0606443	0.0773617
	SC-56/IR-22	0.861997	0.743554	0.97519	1.08025	0.681063	2.07075
	P	0.888	0.991	0.887	0.522	0.614	0.746
ccsA	SC-56	0.00541279	0.0202768	0.166522	0.0138816	0.0415848	0.244179
	IR-22	0.00885672	0.0371081	0.16886	0.0257208	0.0682632	0.250816
	SC-56/IR-22	0.611151	0.546424	0.986155	0.539703	0.609183	0.973539
	P	0.449	0.134	0.643	0.177	0.383	0.425
cemA	SC-56	0.0110593	0.0328524	0.182817	0.0326993	0.0530562	0.361072
	IR-22	0.00629844	0.0455724	0.0641137	0.0248929	0.0810028	0.183057
	SC-56/IR-22	1.75588	0.720883	2.85145	1.3136	0.654992	1.97245
	P	0.235	0.707	0.047	0.891	0.954	0.474
petA	SC-56	0.00515044	0.0173583	0.16714	0.0115132	0.0443223	0.151648
	IR-22	0.00325661	0.0289229	0.0710214	0.0111752	0.0660094	0.313535
	SC-56/IR-22	1.58153	0.600156	2.35338	1.03025	0.671455	0.483671
	P	0.431	0.503	0.407	0.298	0.703	0.887
petB	SC-56	0.0034873	0.0150275	0.13543	0.00437839	0.0506763	0.0566491
	IR-22	0.00310184	0.0248731	0.0742971	0.00434715	0.0780418	0.0218459
	SC-56/IR-22	1.12427	0.604168	1.82282	1.00719	0.649348	2.59312
	P	0.634	0.388	0.977	0.658	0.6	0.842
petD	SC-56	0.00233681	0.0130021	0.0707211	0.00462122	0.0399477	0.0641086
	IR-22	0.00430908	0.0309843	0.0633039	0.0112613	0.0983579	0.0503564
	SC-56/IR-22	0.542299	0.419637	1.11717	0.410363	0.406146	1.2731
	P	0.809	0.33	0.791	0.112	0.817	0.247
petG	SC-56	0.00357693	0.0131857	0.0339333	0.00504583	0.0457685	0.00176814
	IR-22	0.00166043	0.0365837	0.0307132	0.014902	0.0748501	0.0643682
	SC-56/IR-22	2.15421	0.360426	1.10484	0.338601	0.611469	0.0274692
	P	0.33	0.063	0.982	0.175	0.284	0.03
petL	SC-56	0.00550801	0.0305063	0.0253397	0.0238009	0.047473	0.0662681
	IR-22	0.0031937	0.0594694	0.0239592	0.0300805	0.0775247	0.096816
	SC-56/IR-22	1.72465	0.512974	1.05762	0.791242	0.61236	0.684475
		0.811	0.547	0.81	0.69	0.812	0.309
petN	SC-56	0.00248934	0.0162146	0	0.00277163	0.0653658	0
	IR-22	0.00180442	0.0188811	0	0.00233607	0.0664738	0.00659356
	SC-56/IR-22	1.37957	0.858773	nan	1.18645	0.983332	0
	P	0.964	0.063	1	0.85	0.772	0.111
psaA	SC-56	0.00230361	0.0149559	0.115519	0.00497909	0.0419167	0.111746
	IR-22	0.00238564	0.0200381	0.0744485	0.00437926	0.0595176	0.0655532
	SC-56/IR-22	0.965619	0.746373	1.55166	1.13697	0.704274	1.70466
	P	0.601	0.547	0.614	0.834	0.506	0.526
psaB	SC-56	0.00202184	0.0133618	0.0999294	0.00317617	0.0426924	0.0950244
	IR-22	0.00159422	0.0218409	0.0339529	0.00448909	0.0662375	0.0413022
	SC-56/IR-22	1.26823	0.611778	2.94318	0.707531	0.644535	2.30071
	P	0.374	0.417	0.111	0.831	0.973	0.343
psaC	SC-56	0.00103682	0.00885618	0.0197783	0.00153928	0.0290322	0.00800501
	IR-22	0.00294173	0.0220327	0.0275089	0.00472678	0.0858587	0.0178216
	SC-56/IR-22	0.352452	0.401956	0.718978	0.325651	0.338139	0.449175
	P	0.704	0.562	0.407	0.254	0.348	0.234
psaI	SC-56	0.011786	0.0304475	0.134507	0.0303186	0.0423682	0.134379
	IR-22	0.00778511	0.036603	0.0446046	0.0236563	0.0568207	0.0190941
	SC-56/IR-22	1.51392	0.831831	3.01555	1.28163	0.745646	7.03772
	P	0.152	0.624	0.331	0.179	0.944	0.098
psaJ	SC-56	0.00802487	0.0318774	0.114571	0.0250449	0.0555067	0.115568
	IR-22	0.0446958	0.128443	0.0268888	0.175642	0.22806	0.0974528
	SC-56/IR-22	0.179544	0.248183	4.26091	0.142591	0.243387	1.18588
	P	0.34	0.995	0.516	0.814	0.441	0.431
psbA	SC-56	0.000719964	0.00992154	0.0313373	0.00130104	0.0252142	0.0319088
	IR-22	0.00303549	0.0259929	0.0816799	0.00665319	0.0704383	0.0996806
	SC-56/IR-22	0.237182	0.381701	0.383661	0.195551	0.357961	0.32011
	P	0.017	0.014	0.003	0.013	0.029	0.001
psbB	SC-56	0.00259353	0.0146003	0.122179	0.00417957	0.0496509	0.0575392
	IR-22	0.00212696	0.0214688	0.112828	0.00452318	0.0701208	0.0361801
	SC-56/IR-22	1.21936	0.680072	1.08289	0.924033	0.708076	1.59036
	P	0.443	0.799	0.552	0.52	0.955	0.99
psbC	SC-56	0.00205867	0.0123357	0.0965268	0.00334864	0.0364092	0.0774538
	IR-22	0.00518237	0.0212294	0.196783	0.00794297	0.0731448	0.0570576
	SC-56/IR-22	0.397244	0.581065	0.490525	0.421586	0.497768	1.35747
	P	0.752	0.427	0.845	0.414	0.441	0.529
psbD	SC-56	0.00127577	0.0118004	0.0504713	0.00206537	0.0366604	0.0347608
	IR-22	0.00262082	0.0207089	0.156965	0.00327442	0.0697774	0.0622223
	SC-56/IR-22	0.486782	0.569822	0.321545	0.630759	0.525391	0.558655
	P	0.437	0.19	0.299	0.256	0.112	0.213
psbE	SC-56	0.00217112	0.0123549	0.0624675	0.00244473	0.0403348	0.0049015
	IR-22	0.00221478	0.0194381	0.0536462	0.00961887	0.0390565	0.0473997
	SC-56/IR-22	0.980285	0.635603	1.16443	0.25416	1.03273	0.103408
	P	1	0.846	0.916	0.033	0.818	0.063
psbF	SC-56	0.0030911	0.015485	0.0322095	0.00526197	0.0405785	0.0253634
	IR-22	0.000831301	0.0110533	0.00831776	0.00299418	0.0259729	0.0173149
	SC-56/IR-22	3.71839	1.40094	3.87238	1.7574	1.56234	1.46482
	P	0.246	0.559	0.657	0.849	0.193	0.695
psbH	SC-56	0.00710857	0.0239121	0.0858656	0.0194399	0.043505	0.10203
	IR-22	0.00332376	0.0206708	0.0233943	0.00994177	0.0525741	0.029709
	SC-56/IR-22	2.13872	1.1568	3.67036	1.95538	0.827498	3.43433
	P	0.225	0.414	0.138	0.568	0.717	0.539
psbI	SC-56	0.00311132	0.0253816	0.0389934	0.0151792	0.0607899	0.0242181
	IR-22	0	0.0385874	0	0.0134453	0.0792958	0.0424903
	SC-56/IR-22	nan	0.657769	nan	1.12896	0.766621	0.569968
	P	0.085	0.218	0.15	0.932	0.281	0.382
psbJ	SC-56	0.0115142	0.0343709	0.0405436	0.0181027	0.11778	0.0364634
	IR-22	0.00748555	0.0344306	0.0206778	0.0235285	0.0499326	0.0296919
	SC-56/IR-22	1.5382	0.998267	1.96073	0.769395	2.35878	1.22806
	P	0.894	0.67	0.645	0.58	0.951	0.849
psbK	SC-56	0.00730178	0.0225925	0.0856992	0.0210661	0.0367542	0.165143
	IR-22	0.00521882	0.0404839	0.0840287	0.0251069	0.0812229	0.0790722
	SC-56/IR-22	1.39912	0.558061	1.01988	0.839058	0.452511	2.08851
	P	0.494	0.59	0.628	0.88	0.649	0.434
psbL	SC-56	0.00193085	0.0175445	0.0328901	0.00618524	0.0439105	0.0364262
	IR-22	0	0.012942	0	0	0.0332788	0
	SC-56/IR-22	nan	1.35562	nan	nan	1.31947	nan
	P	0.113	0.691	0.15	0.15	0.756	0.271
psbM	SC-56	0.013975	0.0459869	0.12917	0.0393551	0.0557257	0.159907
	IR-22	0.00372654	0.0221068	0.0101266	0.00591997	0.0507113	0.0215529
	SC-56/IR-22	3.75013	2.08022	12.7555	6.64785	1.09888	7.41927
	P	0.479	0.72	0.072	0.282	0.768	0.281
psbN	SC-56	0.00142188	0.00960198	0.0317116	0.00194194	0.0267416	0.0120123
	IR-22	0	0.0266009	0	0.00324379	0.0713676	0.00181864
	SC-56/IR-22	nan	0.360965	nan	0.598665	0.374703	6.60511
	P	0.201	0.851	0.271	0.583	0.854	0.868
psbT	SC-56	0.00517753	0.0159603	0.0674977	0.00705477	0.0368947	0.0495319
	IR-22	0.00348881	0.0236657	0.00673878	0.00549651	0.0505026	0.0192369
	SC-56/IR-22	1.48404	0.674404	10.0163	1.2835	0.73055	2.57483
	P	0.698	0.945	0.268	0.656	0.592	0.784
rbcL	SC-56	0.00484479	0.0188373	0.234321	0.00824254	0.0568144	0.142768
	IR-22	0.00341183	0.0171288	0.0767419	0.00555743	0.0537446	0.0874369
	SC-56/IR-22	1.42	1.09974	3.05337	1.48316	1.05712	1.63281
	P	0.321	0.304	0.02	0.366	0.451	0.303
rpl14	SC-56	0.00415674	0.0167456	0.103572	0.00750798	0.0579217	0.0571966
	IR-22	0.00286308	0.0260003	0.0405727	0.0113131	0.0624628	0.074949
	SC-56/IR-22	1.45184	0.644055	2.55275	0.663656	0.927299	0.76314
	P	0.393	0.517	0.499	0.299	0.825	0.316
rpl20	SC-56	0.0125362	0.0289623	0.111534	0.031737	0.0517985	0.225981
	IR-22	0.0062246	0.0536638	0.0778494	0.0251588	0.0946249	0.119922
	SC-56/IR-22	2.01398	0.5397	1.43269	1.26147	0.547409	1.8844
	P	0.789	0.292	0.654	0.319	0.436	0.954
rpl33	SC-56	0.00690927	0.0264246	0.0837509	0.0210833	0.0491381	0.10315
	IR-22	0.00491784	0.0334404	0.0514639	0.019855	0.0565937	0.168977
	SC-56/IR-22	1.40494	0.790201	1.62737	1.06186	0.868261	0.610437
	P	0.989	0.234	0.816	0.587	0.424	0.532
rpl36	SC-56	0.00378182	0.0195809	0.0322262	0.0119127	0.0437673	0.0533527
	IR-22	0.00550177	0.0188341	0.0225847	0.0118267	0.0503551	0.0361621
	SC-56/IR-22	0.687383	1.03965	1.42691	1.00727	0.869173	1.47538
	P	0.871	0.831	0.54	0.462	0.718	0.591
rpoA	SC-56	0.0127915	0.0340401	0.300909	0.0311019	0.0685008	0.320626
	IR-22	0.0127333	0.0606804	0.205828	0.0481873	0.0829418	0.323306
	SC-56/IR-22	1.00457	0.560974	1.46194	0.645439	0.825891	0.991713
	P	0.135	1	0.09	0.83	0.83	0.799
rpoB	SC-56	0.00659357	0.0212269	0.245312	0.0179375	0.0426512	0.299285
	IR-22	0.00487836	0.0333591	0.214042	0.017126	0.0709422	0.281524
	SC-56/IR-22	1.3516	0.636316	1.14609	1.04738	0.601211	1.06309
	P	0.823	0.41	0.436	0.507	0.39	0.919
rpoC1	SC-56	0.00782905	0.025117	0.224019	0.0221693	0.0445011	0.302582
	IR-22	0.00565515	0.0329411	0.0866609	0.0177233	0.0671097	0.134268
	SC-56/IR-22	1.38441	0.762483	2.58501	1.25085	0.66311	2.25356
	P	0.513	0.728	0.029	0.937	0.727	0.042
rpoC2	SC-56	0.0095784	0.0250714	0.343983	0.0227762	0.0453639	0.436144
	IR-22	0.00836112	0.0403046	0.271246	0.0262882	0.0679019	0.377693
	SC-56/IR-22	1.14559	0.622048	1.26816	0.866405	0.66808	1.15476
	P	0.889	0.317	0.178	0.673	0.378	0.254
rps2	SC-56	0.00766698	0.0252953	0.147316	0.0215707	0.0440766	0.197457
	IR-22	0.0129045	0.0437361	0.125366	0.0323719	0.092246	0.251267
	SC-56/IR-22	0.594134	0.578363	1.17508	0.666341	0.477816	0.785844
	P	0.4	0.093	0.723	0.494	0.188	0.491
rps4	SC-56	0.00842037	0.0200957	0.260838	0.0150777	0.0494703	0.164089
	IR-22	0.00464556	0.0324857	0.0525898	0.0158712	0.0602955	0.1103
	SC-56/IR-22	1.81256	0.618601	4.95987	0.950004	0.820464	1.48766
	P	0.046	0.273	0.183	0.803	0.908	0.519
rps7	SC-56	0.00833929	0.0260101	0.123881	0.0218957	0.0537077	0.139476
	IR-22	0.00187963	0.0140183	0.0559872	0.0076065	0.0237907	0.11227
	SC-56/IR-22	4.43666	1.85544	2.21267	2.87856	2.25751	1.24232
	P	0.292	0.516	0.495	0.788	0.051	0.564
rps8	SC-56	0.00582492	0.0211621	0.136841	0.0137722	0.0514476	0.142971
	IR-22	0.00943839	0.0521716	0.212755	0.0333339	0.112477	0.631432
	SC-56/IR-22	0.617152	0.405624	0.643183	0.41316	0.457406	0.226424
	P	0.408	0.048	0.656	0.045	0.014	0.026
rps11	SC-56	0.0122503	0.0274222	0.17012	0.0329555	0.0470792	0.168681
	IR-22	0.00803107	0.0286991	0.150926	0.0183097	0.0804632	0.184018
	SC-56/IR-22	1.52536	0.955507	1.12718	1.79989	0.585102	0.916656
	P	0.497	0.873	0.851	0.346	0.451	1
rps18	SC-56	0.0251094	0.0376978	0.18382	0.0468573	0.073655	0.218156
	IR-22	0.00694597	0.0367685	0.0586775	0.0152024	0.0721993	0.0728949
	SC-56/IR-22	3.61496	1.02527	3.13271	3.08224	1.02016	2.99275
	P	0.238	0.749	0.155	0.242	0.245	0.229
rps19	SC-56	0.00706896	0.0264613	0.0934309	0.0194726	0.0560459	0.136169
	IR-22	0.00879785	0.0426401	0.0805055	0.0311505	0.0727669	0.358325
	SC-56/IR-22	0.803487	0.620575	1.16055	0.625115	0.770212	0.380016
	P	0.772	0.24	0.718	0.255	0.371	0.126
ycf2	SC-56	0.032585	0.0569122	0.504095	0.0629957	0.0675073	0.90403
	IR-22	0.00867941	0.0275335	0.144743	0.022289	0.0243147	0.737433
	SC-56/IR-22	3.75429	2.06702	3.48268	2.82632	2.7764	1.22592
	P	0.005	0.095	0	0.029	0.046	0.006
ycf3	SC-56	0.00221953	0.0142139	0.100194	0.00657088	0.0396803	0.136496
	IR-22	0.00240597	0.020992	0.036412	0.00953771	0.0571147	0.1445
	SC-56/IR-22	0.922507	0.677114	2.75167	0.688937	0.694747	0.944611
	P	0.847	0.627	0.434	0.912	0.559	0.921
ycf4	SC-56	0.0048605	0.0247011	0.119936	0.0124191	0.0605572	0.154837
	IR-22	0.00782047	0.0350893	0.0897976	0.0232514	0.0755375	0.246368
	SC-56/IR-22	0.621509	0.703951	1.33562	0.534121	0.801684	0.628481
	P	0.631	0.666	0.387	0.545	0.825	0.498
Bold font means P < 0.05
