# Supplementary material for: Loss of the IR region in conifer plastomes: Changes in the selection pressure and substitution rate of protein‐coding genes
Source: Ecol Evol. 2022 Jan 12;12(1):e8499. doi: 10.1002/ece3.8499 (PMC8809450; doi:10.1002/ece3.8499)
Supplement: Supplementary file 4 — Appendix S4 [file ECE3-12-e8499-s008.xls]

## Sheet: Sheet1
Appendix S4 Relationships between nucleotide substitution rate and IR (Spearman's rank correlations test)
Gene	evolution rate	rho	P
psbA	ω	0.212	0.063
psbE	dN	0.243	0.032
petG	ω	0.247	0.029
rps4	trsv	-0.227	0.045
rpoC1	ratio	-0.248	0.028
rbcL	ratio	-0.265	0.019
cemA	ratio	-0.226	0.047
ycf2	dN	-0.248	0.028
	dS	-0.227	0.045
	ω	-0.313	0.005
	trsv	-0.322	0.004
	ratio	-0.497	0
rps8	trst	0.225	0.048
	dN	0.229	0.044
	dS	0.157	0.169
	ω	0.253	0.025
